# Supplementary material for: StHsfB5 Promotes Heat Resistance by Directly Regulating the Expression of Hsp Genes in Potato
Source: Int J Mol Sci. 2023 Nov 20;24(22):16528. doi: 10.3390/ijms242216528 (PMC10671264; doi:10.3390/ijms242216528)
Supplement: Supplementary file 1 [file ijms-24-16528-s001.zip]

Archive with 1 entries (1 files):
- ijms-2642863-supplementary.pdf
